# Supplementary material for: Thymidine-Inosine Dimer Building Block for Reversible Modification of Synthetic Oligonucleotides
Source: Molecules. 2025 Sep 17;30(18):3769. doi: 10.3390/molecules30183769 (PMC12472319; doi:10.3390/molecules30183769)
Supplement: Supplementary file 1 [file molecules-30-03769-s001.zip]

Archive with 1 entries (1 files):
- molecules-3865303-supplementary.pdf
